# Supplementary material for: Mediating Mendelian randomization in the proteome identified potential drug targets for obesity-related allergic asthma
Source: Hereditas. 2025 Feb 1;162:12. doi: 10.1186/s41065-025-00376-w (PMC11786417; doi:10.1186/s41065-025-00376-w)
Supplement: Supplementary file 1 — Supplementary Material 1: Supplementary Materials 1. The MR results of BMI and allergic asthma. Supplementary Materials 2. The MR results of plasma proteins and allergic asthma. Supplementary Materials 3. The MR results of BMI and plasma proteins. Supplementary Materials 4. The MR results of mediation factor plasma proteins and allergic asthma. Supplementary Materials 5. The results of drug-targeted MR [file 41065_2025_376_MOESM1_ESM.zip › Supplementary Materials/S1 The MR results of BMI and allergic asthma/S1 BMI-Allergic asthma.heterogeneity.csv]

id.exposure	id.outcome	outcome	exposure	method	Q	Q_df	Q_pval
ebi-a-GCST90025994	Allergic asthma	Allergic asthma	Body mass index || id:ebi-a-GCST90025994	MR Egger	558.461664997865	354	2.23905695597639e-11
ebi-a-GCST90025994	Allergic asthma	Allergic asthma	Body mass index || id:ebi-a-GCST90025994	Inverse variance weighted	558.623083888201	355	2.74340141364018e-11
