# Supplementary material for: Mediating Mendelian randomization in the proteome identified potential drug targets for obesity-related allergic asthma
Source: Hereditas. 2025 Feb 1;162:12. doi: 10.1186/s41065-025-00376-w (PMC11786417; doi:10.1186/s41065-025-00376-w)
Supplement: Supplementary file 1 — Supplementary Material 1: Supplementary Materials 1. The MR results of BMI and allergic asthma. Supplementary Materials 2. The MR results of plasma proteins and allergic asthma. Supplementary Materials 3. The MR results of BMI and plasma proteins. Supplementary Materials 4. The MR results of mediation factor plasma proteins and allergic asthma. Supplementary Materials 5. The results of drug-targeted MR [file 41065_2025_376_MOESM1_ESM.zip › Supplementary Materials/S2 The MR results of plasma proteins and allergic asthma/S2 plasma proteins-Allergic asthma.heterogeneity.csv]

id.exposure	id.outcome	outcome	exposure	method	Q	Q_df	Q_pval
SIGLEC12	Allergic asthma	Allergic asthma	SIGLEC12	MR Egger	3.027719557	8	0.932605959
SIGLEC12	Allergic asthma	Allergic asthma	SIGLEC12	Inverse variance weighted	3.049158055	9	0.962314057
GNRH2	Allergic asthma	Allergic asthma	GNRH2	MR Egger	0.653617527	1	0.418822281
GNRH2	Allergic asthma	Allergic asthma	GNRH2	Inverse variance weighted	2.024129978	2	0.363467647
KRT5	Allergic asthma	Allergic asthma	KRT5	MR Egger	4.238185548	6	0.644478474
KRT5	Allergic asthma	Allergic asthma	KRT5	Inverse variance weighted	4.85136867	7	0.678095646
LRRN1	Allergic asthma	Allergic asthma	LRRN1	MR Egger	0.095662067	2	0.953294848
LRRN1	Allergic asthma	Allergic asthma	LRRN1	Inverse variance weighted	3.412736677	3	0.332257482
ADH7	Allergic asthma	Allergic asthma	ADH7	MR Egger	0.381241337	3	0.944089744
ADH7	Allergic asthma	Allergic asthma	ADH7	Inverse variance weighted	0.849185138	4	0.931735118
ATF6B	Allergic asthma	Allergic asthma	ATF6B	MR Egger	4.086936699	4	0.394368085
ATF6B	Allergic asthma	Allergic asthma	ATF6B	Inverse variance weighted	4.145986723	5	0.528594775
TAPBP	Allergic asthma	Allergic asthma	TAPBP	MR Egger	6.057090697	5	0.300703325
TAPBP	Allergic asthma	Allergic asthma	TAPBP	Inverse variance weighted	8.060038506	6	0.233737658
TST	Allergic asthma	Allergic asthma	TST	MR Egger	19.45605699	18	0.364259725
TST	Allergic asthma	Allergic asthma	TST	Inverse variance weighted	21.70162257	19	0.299356716
HOMER2	Allergic asthma	Allergic asthma	HOMER2	MR Egger	1.022338905	2	0.599793738
HOMER2	Allergic asthma	Allergic asthma	HOMER2	Inverse variance weighted	1.048816552	3	0.78944207
TP53I11	Allergic asthma	Allergic asthma	TP53I11	MR Egger	6.537999674	6	0.365690178
TP53I11	Allergic asthma	Allergic asthma	TP53I11	Inverse variance weighted	7.126646571	7	0.415813774
FSTL1	Allergic asthma	Allergic asthma	FSTL1	MR Egger	2.68030244	1	0.101596432
FSTL1	Allergic asthma	Allergic asthma	FSTL1	Inverse variance weighted	3.186865008	2	0.203226836
MAN1C1	Allergic asthma	Allergic asthma	MAN1C1	MR Egger	8.288657791	6	0.217709068
MAN1C1	Allergic asthma	Allergic asthma	MAN1C1	Inverse variance weighted	8.401070679	7	0.298559027
SULT1A3	Allergic asthma	Allergic asthma	SULT1A3	MR Egger	4.980439119	4	0.289310459
SULT1A3	Allergic asthma	Allergic asthma	SULT1A3	Inverse variance weighted	6.229620509	5	0.284512739
DAPK1	Allergic asthma	Allergic asthma	DAPK1	MR Egger	4.646536861	3	0.199586077
DAPK1	Allergic asthma	Allergic asthma	DAPK1	Inverse variance weighted	4.736554584	4	0.315411902
IL1RAP	Allergic asthma	Allergic asthma	IL1RAP	MR Egger	2.78652228	6	0.835123923
IL1RAP	Allergic asthma	Allergic asthma	IL1RAP	Inverse variance weighted	2.805299993	7	0.902410478
IL1R2	Allergic asthma	Allergic asthma	IL1R2	MR Egger	33.7754087	11	0.000393574
IL1R2	Allergic asthma	Allergic asthma	IL1R2	Inverse variance weighted	33.78833428	12	0.000728367
VPS29	Allergic asthma	Allergic asthma	VPS29	MR Egger	0.196165346	2	0.906573951
VPS29	Allergic asthma	Allergic asthma	VPS29	Inverse variance weighted	0.235299451	3	0.971699103
BOLA1	Allergic asthma	Allergic asthma	BOLA1	MR Egger	12.03098617	12	0.443194317
BOLA1	Allergic asthma	Allergic asthma	BOLA1	Inverse variance weighted	12.47098332	13	0.489452204
CPB1	Allergic asthma	Allergic asthma	CPB1	MR Egger	32.93177899	11	0.000539722
CPB1	Allergic asthma	Allergic asthma	CPB1	Inverse variance weighted	33.50415582	12	0.000807234
ENPEP	Allergic asthma	Allergic asthma	ENPEP	MR Egger	3.258551875	6	0.775765868
ENPEP	Allergic asthma	Allergic asthma	ENPEP	Inverse variance weighted	4.853285757	7	0.677861942
IL6R	Allergic asthma	Allergic asthma	IL6R	MR Egger	10.86965102	12	0.540121477
IL6R	Allergic asthma	Allergic asthma	IL6R	Inverse variance weighted	11.93557049	13	0.532934053
EPHA4	Allergic asthma	Allergic asthma	EPHA4	MR Egger	5.062854272	7	0.652292901
EPHA4	Allergic asthma	Allergic asthma	EPHA4	Inverse variance weighted	5.795000847	8	0.670182449
ALKBH3	Allergic asthma	Allergic asthma	ALKBH3	MR Egger	1.340685624	2	0.511533188
ALKBH3	Allergic asthma	Allergic asthma	ALKBH3	Inverse variance weighted	1.347402273	3	0.717908882
ADK	Allergic asthma	Allergic asthma	ADK	MR Egger	1.147569901	3	0.765604675
ADK	Allergic asthma	Allergic asthma	ADK	Inverse variance weighted	1.379778152	4	0.847701945
GMPR2	Allergic asthma	Allergic asthma	GMPR2	MR Egger	2.743360773	3	0.432908806
GMPR2	Allergic asthma	Allergic asthma	GMPR2	Inverse variance weighted	2.946221267	4	0.566865107
PLXND1	Allergic asthma	Allergic asthma	PLXND1	MR Egger	13.04016964	10	0.221434555
PLXND1	Allergic asthma	Allergic asthma	PLXND1	Inverse variance weighted	15.71115324	11	0.152197469
ROR1	Allergic asthma	Allergic asthma	ROR1	MR Egger	2.97197294	3	0.395966614
ROR1	Allergic asthma	Allergic asthma	ROR1	Inverse variance weighted	3.310596271	4	0.507255126
CFD	Allergic asthma	Allergic asthma	CFD	MR Egger	3.21384107	5	0.667056153
CFD	Allergic asthma	Allergic asthma	CFD	Inverse variance weighted	7.218801532	6	0.301085843
CNTN1	Allergic asthma	Allergic asthma	CNTN1	MR Egger	4.412256919	5	0.491708283
CNTN1	Allergic asthma	Allergic asthma	CNTN1	Inverse variance weighted	4.537453238	6	0.604348468
IL19	Allergic asthma	Allergic asthma	IL19	MR Egger	2.193307186	6	0.901089281
IL19	Allergic asthma	Allergic asthma	IL19	Inverse variance weighted	2.85109613	7	0.898426834
IDS	Allergic asthma	Allergic asthma	IDS	MR Egger	0.565781561	1	0.451940098
IDS	Allergic asthma	Allergic asthma	IDS	Inverse variance weighted	1.571076313	2	0.455874304
TGFBI	Allergic asthma	Allergic asthma	TGFBI	MR Egger	4.908906822	6	0.55554859
TGFBI	Allergic asthma	Allergic asthma	TGFBI	Inverse variance weighted	6.068716624	7	0.531749003
FCER2	Allergic asthma	Allergic asthma	FCER2	MR Egger	20.88669654	18	0.285167849
FCER2	Allergic asthma	Allergic asthma	FCER2	Inverse variance weighted	22.83675319	19	0.244608672
TPSB2	Allergic asthma	Allergic asthma	TPSB2	MR Egger	17.62187916	18	0.480810819
TPSB2	Allergic asthma	Allergic asthma	TPSB2	Inverse variance weighted	17.98731681	19	0.523285644
ACP1	Allergic asthma	Allergic asthma	ACP1	MR Egger	4.248383037	7	0.750765287
ACP1	Allergic asthma	Allergic asthma	ACP1	Inverse variance weighted	4.806275541	8	0.778066816
GZMB	Allergic asthma	Allergic asthma	GZMB	MR Egger	1.195682672	1	0.274186284
GZMB	Allergic asthma	Allergic asthma	GZMB	Inverse variance weighted	1.694704657	2	0.428548086
TNC	Allergic asthma	Allergic asthma	TNC	MR Egger	13.16519142	10	0.214581909
TNC	Allergic asthma	Allergic asthma	TNC	Inverse variance weighted	13.1758393	11	0.281988223
IL1RL1	Allergic asthma	Allergic asthma	IL1RL1	MR Egger	63.33287673	28	0.000150228
IL1RL1	Allergic asthma	Allergic asthma	IL1RL1	Inverse variance weighted	63.34135915	29	0.000233
MMP12	Allergic asthma	Allergic asthma	MMP12	MR Egger	5.723907688	7	0.572331451
MMP12	Allergic asthma	Allergic asthma	MMP12	Inverse variance weighted	5.739918357	8	0.676338513
TFF3	Allergic asthma	Allergic asthma	TFF3	MR Egger	3.045590941	5	0.692957012
TFF3	Allergic asthma	Allergic asthma	TFF3	Inverse variance weighted	4.475047236	6	0.612670137
GOT1	Allergic asthma	Allergic asthma	GOT1	MR Egger	0.550571087	1	0.458084442
GOT1	Allergic asthma	Allergic asthma	GOT1	Inverse variance weighted	1.068931035	2	0.585982404
CD55	Allergic asthma	Allergic asthma	CD55	MR Egger	2.118108879	3	0.54825791
CD55	Allergic asthma	Allergic asthma	CD55	Inverse variance weighted	2.16952616	4	0.704612085
RTN4R	Allergic asthma	Allergic asthma	RTN4R	MR Egger	2.549530924	3	0.4664062
RTN4R	Allergic asthma	Allergic asthma	RTN4R	Inverse variance weighted	3.584148749	4	0.465199212
PCSK9	Allergic asthma	Allergic asthma	PCSK9	MR Egger	3.214615587	4	0.522573518
PCSK9	Allergic asthma	Allergic asthma	PCSK9	Inverse variance weighted	4.010297284	5	0.547934347
MINPP1	Allergic asthma	Allergic asthma	MINPP1	MR Egger	1.753857767	2	0.416058716
MINPP1	Allergic asthma	Allergic asthma	MINPP1	Inverse variance weighted	2.291575829	3	0.514136675
PGLYRP2	Allergic asthma	Allergic asthma	PGLYRP2	MR Egger	7.127703567	6	0.309198637
PGLYRP2	Allergic asthma	Allergic asthma	PGLYRP2	Inverse variance weighted	7.301867647	7	0.3981406
SEMA4D	Allergic asthma	Allergic asthma	SEMA4D	MR Egger	2.340477251	5	0.800303967
SEMA4D	Allergic asthma	Allergic asthma	SEMA4D	Inverse variance weighted	2.404030467	6	0.879049782
THPO	Allergic asthma	Allergic asthma	THPO	MR Egger	0.086900453	1	0.768155202
THPO	Allergic asthma	Allergic asthma	THPO	Inverse variance weighted	0.433269559	2	0.805224
VWA1	Allergic asthma	Allergic asthma	VWA1	MR Egger	0.839538717	7	0.997019198
VWA1	Allergic asthma	Allergic asthma	VWA1	Inverse variance weighted	1.431472758	8	0.993788181
RPN1	Allergic asthma	Allergic asthma	RPN1	MR Egger	0.934928097	3	0.81699171
RPN1	Allergic asthma	Allergic asthma	RPN1	Inverse variance weighted	2.094473172	4	0.718387825
SERPINA12	Allergic asthma	Allergic asthma	SERPINA12	MR Egger	1.522567076	3	0.677071741
SERPINA12	Allergic asthma	Allergic asthma	SERPINA12	Inverse variance weighted	2.201521761	4	0.698750683
LRP11	Allergic asthma	Allergic asthma	LRP11	MR Egger	6.525983362	9	0.686337577
LRP11	Allergic asthma	Allergic asthma	LRP11	Inverse variance weighted	7.350733241	10	0.691970349
ITIH3	Allergic asthma	Allergic asthma	ITIH3	MR Egger	10.25738807	11	0.50739443
ITIH3	Allergic asthma	Allergic asthma	ITIH3	Inverse variance weighted	10.48395706	12	0.573582103
NFASC	Allergic asthma	Allergic asthma	NFASC	MR Egger	3.014725975	2	0.221493289
NFASC	Allergic asthma	Allergic asthma	NFASC	Inverse variance weighted	3.179635443	3	0.364749506
TPST1	Allergic asthma	Allergic asthma	TPST1	MR Egger	17.7603481	14	0.217914732
TPST1	Allergic asthma	Allergic asthma	TPST1	Inverse variance weighted	20.15798976	15	0.165955426
DRGX	Allergic asthma	Allergic asthma	DRGX	MR Egger	4.350013437	7	0.738694709
DRGX	Allergic asthma	Allergic asthma	DRGX	Inverse variance weighted	4.874830413	8	0.770866863
PEAR1	Allergic asthma	Allergic asthma	PEAR1	MR Egger	10.62097531	5	0.059434926
PEAR1	Allergic asthma	Allergic asthma	PEAR1	Inverse variance weighted	10.90929955	6	0.091220415
PTPRU	Allergic asthma	Allergic asthma	PTPRU	MR Egger	1.684832818	4	0.793470884
PTPRU	Allergic asthma	Allergic asthma	PTPRU	Inverse variance weighted	1.947702327	5	0.85633308
CILP2	Allergic asthma	Allergic asthma	CILP2	MR Egger	0.825542142	1	0.363564741
CILP2	Allergic asthma	Allergic asthma	CILP2	Inverse variance weighted	0.864235924	2	0.649132799
TMCC3	Allergic asthma	Allergic asthma	TMCC3	MR Egger	2.138909972	1	0.143603896
TMCC3	Allergic asthma	Allergic asthma	TMCC3	Inverse variance weighted	2.290502519	2	0.318143971
COL15A1	Allergic asthma	Allergic asthma	COL15A1	MR Egger	4.2935614	4	0.367732036
COL15A1	Allergic asthma	Allergic asthma	COL15A1	Inverse variance weighted	5.367427622	5	0.372701955
THBS3	Allergic asthma	Allergic asthma	THBS3	MR Egger	1.943995593	7	0.96287489
THBS3	Allergic asthma	Allergic asthma	THBS3	Inverse variance weighted	1.965066642	8	0.982064131
MARCO	Allergic asthma	Allergic asthma	MARCO	MR Egger	0.918012048	1	0.337997485
MARCO	Allergic asthma	Allergic asthma	MARCO	Inverse variance weighted	1.059027526	2	0.588891241
MAN2B2	Allergic asthma	Allergic asthma	MAN2B2	MR Egger	3.472780731	7	0.838100054
MAN2B2	Allergic asthma	Allergic asthma	MAN2B2	Inverse variance weighted	3.49176263	8	0.899828011
IGSF3	Allergic asthma	Allergic asthma	IGSF3	MR Egger	6.020737685	3	0.110605639
IGSF3	Allergic asthma	Allergic asthma	IGSF3	Inverse variance weighted	6.028729668	4	0.197012973
NFKB1	Allergic asthma	Allergic asthma	NFKB1	MR Egger	1.030483616	1	0.310045107
NFKB1	Allergic asthma	Allergic asthma	NFKB1	Inverse variance weighted	1.795242005	2	0.407538039
SPOCK3	Allergic asthma	Allergic asthma	SPOCK3	MR Egger	16.12227092	17	0.515184108
SPOCK3	Allergic asthma	Allergic asthma	SPOCK3	Inverse variance weighted	17.33799686	18	0.499993577
