# Supplementary material for: Mediating Mendelian randomization in the proteome identified potential drug targets for obesity-related allergic asthma
Source: Hereditas. 2025 Feb 1;162:12. doi: 10.1186/s41065-025-00376-w (PMC11786417; doi:10.1186/s41065-025-00376-w)
Supplement: Supplementary file 1 — Supplementary Material 1: Supplementary Materials 1. The MR results of BMI and allergic asthma. Supplementary Materials 2. The MR results of plasma proteins and allergic asthma. Supplementary Materials 3. The MR results of BMI and plasma proteins. Supplementary Materials 4. The MR results of mediation factor plasma proteins and allergic asthma. Supplementary Materials 5. The results of drug-targeted MR [file 41065_2025_376_MOESM1_ESM.zip › Supplementary Materials/S2 The MR results of plasma proteins and allergic asthma/S2 plasma proteins-Allergic asthma.pleiotropy.csv]

id.exposure	id.outcome	outcome	exposure	egger_intercept	se	pval
SIGLEC12	Allergic asthma	Allergic asthma	SIGLEC12	0.002092627	0.014292057	0.887213089
GNRH2	Allergic asthma	Allergic asthma	GNRH2	-0.017467072	0.014920336	0.45004315
KRT5	Allergic asthma	Allergic asthma	KRT5	-0.016185901	0.020670062	0.463369738
LRRN1	Allergic asthma	Allergic asthma	LRRN1	0.097659032	0.053620986	0.210156147
ADH7	Allergic asthma	Allergic asthma	ADH7	0.00773416	0.011306191	0.543038229
ATF6B	Allergic asthma	Allergic asthma	ATF6B	0.004705312	0.019572545	0.821835738
TAPBP	Allergic asthma	Allergic asthma	TAPBP	0.031907621	0.024814564	0.25482507
TST	Allergic asthma	Allergic asthma	TST	0.011970298	0.008304878	0.166655289
HOMER2	Allergic asthma	Allergic asthma	HOMER2	-0.003353836	0.020611147	0.885694062
TP53I11	Allergic asthma	Allergic asthma	TP53I11	-0.007738284	0.010528441	0.490065335
FSTL1	Allergic asthma	Allergic asthma	FSTL1	-0.018750074	0.04312989	0.738930295
MAN1C1	Allergic asthma	Allergic asthma	MAN1C1	0.004085922	0.014323478	0.785035779
SULT1A3	Allergic asthma	Allergic asthma	SULT1A3	-0.03061587	0.030565935	0.373200148
DAPK1	Allergic asthma	Allergic asthma	DAPK1	0.006729036	0.027912124	0.825031007
IL1RAP	Allergic asthma	Allergic asthma	IL1RAP	0.001380838	0.01007677	0.895488258
IL1R2	Allergic asthma	Allergic asthma	IL1R2	-0.000963484	0.014849898	0.949432457
VPS29	Allergic asthma	Allergic asthma	VPS29	0.007973574	0.040306522	0.8614665
BOLA1	Allergic asthma	Allergic asthma	BOLA1	0.006598645	0.009960699	0.520192253
CPB1	Allergic asthma	Allergic asthma	CPB1	-0.006971808	0.015944674	0.670390414
ENPEP	Allergic asthma	Allergic asthma	ENPEP	-0.020878063	0.016532788	0.253508173
IL6R	Allergic asthma	Allergic asthma	IL6R	-0.015540949	0.015052732	0.322228698
EPHA4	Allergic asthma	Allergic asthma	EPHA4	0.008465862	0.009894006	0.420508742
ALKBH3	Allergic asthma	Allergic asthma	ALKBH3	0.001330933	0.016239767	0.942146011
ADK	Allergic asthma	Allergic asthma	ADK	0.011325614	0.023502979	0.662860555
GMPR2	Allergic asthma	Allergic asthma	GMPR2	0.007351297	0.016321694	0.68298054
PLXND1	Allergic asthma	Allergic asthma	PLXND1	0.014209594	0.009928592	0.182879247
ROR1	Allergic asthma	Allergic asthma	ROR1	-0.010133584	0.017414245	0.60146849
CFD	Allergic asthma	Allergic asthma	CFD	-0.050569059	0.025268866	0.101778223
CNTN1	Allergic asthma	Allergic asthma	CNTN1	0.005728774	0.01619071	0.737896954
IL19	Allergic asthma	Allergic asthma	IL19	-0.007926871	0.009773689	0.448309957
IDS	Allergic asthma	Allergic asthma	IDS	-0.048788452	0.048659801	0.499159538
TGFBI	Allergic asthma	Allergic asthma	TGFBI	-0.017439211	0.016193228	0.322888745
FCER2	Allergic asthma	Allergic asthma	FCER2	0.009209082	0.00710381	0.211226991
TPSB2	Allergic asthma	Allergic asthma	TPSB2	0.005306708	0.008778465	0.553046173
ACP1	Allergic asthma	Allergic asthma	ACP1	-0.0080517	0.01077984	0.479441746
GZMB	Allergic asthma	Allergic asthma	GZMB	-0.028275495	0.043768165	0.634848624
TNC	Allergic asthma	Allergic asthma	TNC	0.001122825	0.012485154	0.930116419
IL1RL1	Allergic asthma	Allergic asthma	IL1RL1	0.000465625	0.007603472	0.951604304
MMP12	Allergic asthma	Allergic asthma	MMP12	-0.001045141	0.00825981	0.902867648
TFF3	Allergic asthma	Allergic asthma	TFF3	-0.015144555	0.012666922	0.285458759
GOT1	Allergic asthma	Allergic asthma	GOT1	0.019850188	0.027570771	0.602746248
CD55	Allergic asthma	Allergic asthma	CD55	0.002973154	0.013111818	0.83518779
RTN4R	Allergic asthma	Allergic asthma	RTN4R	-0.027490203	0.027026386	0.383966649
PCSK9	Allergic asthma	Allergic asthma	PCSK9	0.012921717	0.014486069	0.42279885
MINPP1	Allergic asthma	Allergic asthma	MINPP1	0.009545871	0.01301782	0.53968447
PGLYRP2	Allergic asthma	Allergic asthma	PGLYRP2	-0.00380522	0.009938017	0.714995022
SEMA4D	Allergic asthma	Allergic asthma	SEMA4D	-0.006420262	0.025467364	0.811000317
THPO	Allergic asthma	Allergic asthma	THPO	0.014942367	0.025389246	0.661353957
VWA1	Allergic asthma	Allergic asthma	VWA1	0.005867015	0.007625715	0.466834659
RPN1	Allergic asthma	Allergic asthma	RPN1	0.014438699	0.013408625	0.360440356
SERPINA12	Allergic asthma	Allergic asthma	SERPINA12	0.012342746	0.014979296	0.47034765
LRP11	Allergic asthma	Allergic asthma	LRP11	-0.012751173	0.014040708	0.387466181
ITIH3	Allergic asthma	Allergic asthma	ITIH3	0.004699481	0.009873013	0.643393015
NFASC	Allergic asthma	Allergic asthma	NFASC	-0.009805048	0.029643935	0.77226272
TPST1	Allergic asthma	Allergic asthma	TPST1	-0.012074426	0.008782862	0.19080742
DRGX	Allergic asthma	Allergic asthma	DRGX	-0.007194815	0.00993152	0.492291316
PEAR1	Allergic asthma	Allergic asthma	PEAR1	0.010090562	0.027388736	0.72764407
PTPRU	Allergic asthma	Allergic asthma	PTPRU	-0.008045303	0.015691782	0.63517011
CILP2	Allergic asthma	Allergic asthma	CILP2	-0.005407377	0.027489449	0.876350897
TMCC3	Allergic asthma	Allergic asthma	TMCC3	-0.007527407	0.028275009	0.834360146
COL15A1	Allergic asthma	Allergic asthma	COL15A1	0.012916184	0.012913322	0.37380582
THBS3	Allergic asthma	Allergic asthma	THBS3	0.003158378	0.021758102	0.888676855
MARCO	Allergic asthma	Allergic asthma	MARCO	-0.04861977	0.129473088	0.771309164
MAN2B2	Allergic asthma	Allergic asthma	MAN2B2	0.002537077	0.018414664	0.894297753
IGSF3	Allergic asthma	Allergic asthma	IGSF3	0.002467335	0.039098941	0.953652265
NFKB1	Allergic asthma	Allergic asthma	NFKB1	-0.022271676	0.025853022	0.547288836
SPOCK3	Allergic asthma	Allergic asthma	SPOCK3	-0.007516275	0.006816867	0.285566211
