# Supplementary material for: Mediating Mendelian randomization in the proteome identified potential drug targets for obesity-related allergic asthma
Source: Hereditas. 2025 Feb 1;162:12. doi: 10.1186/s41065-025-00376-w (PMC11786417; doi:10.1186/s41065-025-00376-w)
Supplement: Supplementary file 1 — Supplementary Material 1: Supplementary Materials 1. The MR results of BMI and allergic asthma. Supplementary Materials 2. The MR results of plasma proteins and allergic asthma. Supplementary Materials 3. The MR results of BMI and plasma proteins. Supplementary Materials 4. The MR results of mediation factor plasma proteins and allergic asthma. Supplementary Materials 5. The results of drug-targeted MR [file 41065_2025_376_MOESM1_ESM.zip › Supplementary Materials/S3 The MR results of BMI and plasma proteins/S3 BMI-plasma proteins.heterogeneity.csv]

id.exposure	id.outcome	outcome	exposure	method	Q	Q_df	Q_pval
ebi-a-GCST90025994	SIGLEC12	SIGLEC12	Body mass index || id:ebi-a-GCST90025994	MR Egger	319.7894056	352	0.890238438
ebi-a-GCST90025994	SIGLEC12	SIGLEC12	Body mass index || id:ebi-a-GCST90025994	Inverse variance weighted	320.0651879	353	0.895263677
ebi-a-GCST90025994	GNRH2	GNRH2	Body mass index || id:ebi-a-GCST90025994	MR Egger	352.1013579	352	0.488452843
ebi-a-GCST90025994	GNRH2	GNRH2	Body mass index || id:ebi-a-GCST90025994	Inverse variance weighted	352.8309303	353	0.492527966
ebi-a-GCST90025994	ATF6B	ATF6B	Body mass index || id:ebi-a-GCST90025994	MR Egger	415.7053984	352	0.010880552
ebi-a-GCST90025994	ATF6B	ATF6B	Body mass index || id:ebi-a-GCST90025994	Inverse variance weighted	417.6384526	353	0.010088701
ebi-a-GCST90025994	TST	TST	Body mass index || id:ebi-a-GCST90025994	MR Egger	555.4377302	352	2.47E-11
ebi-a-GCST90025994	TST	TST	Body mass index || id:ebi-a-GCST90025994	Inverse variance weighted	556.2208231	353	2.70E-11
ebi-a-GCST90025994	HOMER2	HOMER2	Body mass index || id:ebi-a-GCST90025994	MR Egger	369.2396956	352	0.253198102
ebi-a-GCST90025994	HOMER2	HOMER2	Body mass index || id:ebi-a-GCST90025994	Inverse variance weighted	369.2559007	353	0.265116303
ebi-a-GCST90025994	TP53I11	TP53I11	Body mass index || id:ebi-a-GCST90025994	MR Egger	2827.078015	352	0
ebi-a-GCST90025994	TP53I11	TP53I11	Body mass index || id:ebi-a-GCST90025994	Inverse variance weighted	2835.726718	353	0
ebi-a-GCST90025994	DAPK1	DAPK1	Body mass index || id:ebi-a-GCST90025994	MR Egger	343.3506127	352	0.619250855
ebi-a-GCST90025994	DAPK1	DAPK1	Body mass index || id:ebi-a-GCST90025994	Inverse variance weighted	343.3938195	353	0.632964346
ebi-a-GCST90025994	BOLA1	BOLA1	Body mass index || id:ebi-a-GCST90025994	MR Egger	333.1806751	352	0.757125716
ebi-a-GCST90025994	BOLA1	BOLA1	Body mass index || id:ebi-a-GCST90025994	Inverse variance weighted	333.2120295	353	0.768497094
ebi-a-GCST90025994	IL6R	IL6R	Body mass index || id:ebi-a-GCST90025994	MR Egger	442.4259032	352	0.000741376
ebi-a-GCST90025994	IL6R	IL6R	Body mass index || id:ebi-a-GCST90025994	Inverse variance weighted	442.4555453	353	0.000836889
ebi-a-GCST90025994	ALKBH3	ALKBH3	Body mass index || id:ebi-a-GCST90025994	MR Egger	413.1131867	352	0.013662742
ebi-a-GCST90025994	ALKBH3	ALKBH3	Body mass index || id:ebi-a-GCST90025994	Inverse variance weighted	413.1150933	353	0.014995624
ebi-a-GCST90025994	ADK	ADK	Body mass index || id:ebi-a-GCST90025994	MR Egger	337.3125088	352	0.704100204
ebi-a-GCST90025994	ADK	ADK	Body mass index || id:ebi-a-GCST90025994	Inverse variance weighted	337.7249036	353	0.711648976
ebi-a-GCST90025994	PLXND1	PLXND1	Body mass index || id:ebi-a-GCST90025994	MR Egger	389.276744	352	0.083317702
ebi-a-GCST90025994	PLXND1	PLXND1	Body mass index || id:ebi-a-GCST90025994	Inverse variance weighted	389.5086206	353	0.087835854
ebi-a-GCST90025994	ROR1	ROR1	Body mass index || id:ebi-a-GCST90025994	MR Egger	490.8927597	352	1.33E-06
ebi-a-GCST90025994	ROR1	ROR1	Body mass index || id:ebi-a-GCST90025994	Inverse variance weighted	491.4879152	353	1.45E-06
ebi-a-GCST90025994	CFD	CFD	Body mass index || id:ebi-a-GCST90025994	MR Egger	411.6703486	352	0.01546862
ebi-a-GCST90025994	CFD	CFD	Body mass index || id:ebi-a-GCST90025994	Inverse variance weighted	411.7045186	353	0.016905307
ebi-a-GCST90025994	CNTN1	CNTN1	Body mass index || id:ebi-a-GCST90025994	MR Egger	487.100178	352	2.32E-06
ebi-a-GCST90025994	CNTN1	CNTN1	Body mass index || id:ebi-a-GCST90025994	Inverse variance weighted	487.1850889	353	2.72E-06
ebi-a-GCST90025994	IDS	IDS	Body mass index || id:ebi-a-GCST90025994	MR Egger	365.961231	352	0.29307242
ebi-a-GCST90025994	IDS	IDS	Body mass index || id:ebi-a-GCST90025994	Inverse variance weighted	369.8779188	353	0.257731876
ebi-a-GCST90025994	TGFBI	TGFBI	Body mass index || id:ebi-a-GCST90025994	MR Egger	354.0456122	352	0.459352421
ebi-a-GCST90025994	TGFBI	TGFBI	Body mass index || id:ebi-a-GCST90025994	Inverse variance weighted	354.1398526	353	0.472916764
ebi-a-GCST90025994	TPSB2	TPSB2	Body mass index || id:ebi-a-GCST90025994	MR Egger	351.7879178	352	0.493164107
ebi-a-GCST90025994	TPSB2	TPSB2	Body mass index || id:ebi-a-GCST90025994	Inverse variance weighted	351.7927785	353	0.508132027
ebi-a-GCST90025994	GZMB	GZMB	Body mass index || id:ebi-a-GCST90025994	MR Egger	363.7351824	352	0.321852436
ebi-a-GCST90025994	GZMB	GZMB	Body mass index || id:ebi-a-GCST90025994	Inverse variance weighted	364.8120958	353	0.321067904
ebi-a-GCST90025994	MMP12	MMP12	Body mass index || id:ebi-a-GCST90025994	MR Egger	413.9602158	352	0.012691451
ebi-a-GCST90025994	MMP12	MMP12	Body mass index || id:ebi-a-GCST90025994	Inverse variance weighted	413.9604694	353	0.013944251
ebi-a-GCST90025994	GOT1	GOT1	Body mass index || id:ebi-a-GCST90025994	MR Egger	345.7883939	352	0.583296359
ebi-a-GCST90025994	GOT1	GOT1	Body mass index || id:ebi-a-GCST90025994	Inverse variance weighted	345.8551306	353	0.59700419
ebi-a-GCST90025994	PCSK9	PCSK9	Body mass index || id:ebi-a-GCST90025994	MR Egger	426.6313373	352	0.003905188
ebi-a-GCST90025994	PCSK9	PCSK9	Body mass index || id:ebi-a-GCST90025994	Inverse variance weighted	428.1523931	353	0.003746475
ebi-a-GCST90025994	MINPP1	MINPP1	Body mass index || id:ebi-a-GCST90025994	MR Egger	348.6121569	352	0.540997291
ebi-a-GCST90025994	MINPP1	MINPP1	Body mass index || id:ebi-a-GCST90025994	Inverse variance weighted	351.9062052	353	0.506425837
ebi-a-GCST90025994	PGLYRP2	PGLYRP2	Body mass index || id:ebi-a-GCST90025994	MR Egger	411.9517013	352	0.015100868
ebi-a-GCST90025994	PGLYRP2	PGLYRP2	Body mass index || id:ebi-a-GCST90025994	Inverse variance weighted	412.1869725	353	0.016229482
ebi-a-GCST90025994	SEMA4D	SEMA4D	Body mass index || id:ebi-a-GCST90025994	MR Egger	443.2860305	352	0.000673226
ebi-a-GCST90025994	SEMA4D	SEMA4D	Body mass index || id:ebi-a-GCST90025994	Inverse variance weighted	443.3857724	353	0.000754709
ebi-a-GCST90025994	THPO	THPO	Body mass index || id:ebi-a-GCST90025994	MR Egger	359.559917	352	0.379042985
ebi-a-GCST90025994	THPO	THPO	Body mass index || id:ebi-a-GCST90025994	Inverse variance weighted	359.6612749	353	0.391967339
ebi-a-GCST90025994	VWA1	VWA1	Body mass index || id:ebi-a-GCST90025994	MR Egger	388.764771	352	0.086119816
ebi-a-GCST90025994	VWA1	VWA1	Body mass index || id:ebi-a-GCST90025994	Inverse variance weighted	389.0892315	353	0.090217921
ebi-a-GCST90025994	RPN1	RPN1	Body mass index || id:ebi-a-GCST90025994	MR Egger	330.0510959	352	0.793839441
ebi-a-GCST90025994	RPN1	RPN1	Body mass index || id:ebi-a-GCST90025994	Inverse variance weighted	331.3933337	353	0.789637326
ebi-a-GCST90025994	LRP11	LRP11	Body mass index || id:ebi-a-GCST90025994	MR Egger	392.34965	352	0.067964249
ebi-a-GCST90025994	LRP11	LRP11	Body mass index || id:ebi-a-GCST90025994	Inverse variance weighted	392.5075538	353	0.072193803
ebi-a-GCST90025994	NFASC	NFASC	Body mass index || id:ebi-a-GCST90025994	MR Egger	389.3099242	352	0.083138577
ebi-a-GCST90025994	NFASC	NFASC	Body mass index || id:ebi-a-GCST90025994	Inverse variance weighted	389.8784415	353	0.085775895
ebi-a-GCST90025994	TPST1	TPST1	Body mass index || id:ebi-a-GCST90025994	MR Egger	417.1487804	352	0.009560197
ebi-a-GCST90025994	TPST1	TPST1	Body mass index || id:ebi-a-GCST90025994	Inverse variance weighted	417.1555058	353	0.010533885
ebi-a-GCST90025994	DRGX	DRGX	Body mass index || id:ebi-a-GCST90025994	MR Egger	406.8034184	352	0.02319104
ebi-a-GCST90025994	DRGX	DRGX	Body mass index || id:ebi-a-GCST90025994	Inverse variance weighted	406.97057	353	0.024949292
ebi-a-GCST90025994	PTPRU	PTPRU	Body mass index || id:ebi-a-GCST90025994	MR Egger	437.8967154	352	0.00121958
ebi-a-GCST90025994	PTPRU	PTPRU	Body mass index || id:ebi-a-GCST90025994	Inverse variance weighted	439.4894176	353	0.00115809
ebi-a-GCST90025994	CILP2	CILP2	Body mass index || id:ebi-a-GCST90025994	MR Egger	394.5872096	352	0.058273071
ebi-a-GCST90025994	CILP2	CILP2	Body mass index || id:ebi-a-GCST90025994	Inverse variance weighted	394.9031549	353	0.061355641
ebi-a-GCST90025994	TMCC3	TMCC3	Body mass index || id:ebi-a-GCST90025994	MR Egger	1611.409694	352	5.28E-160
ebi-a-GCST90025994	TMCC3	TMCC3	Body mass index || id:ebi-a-GCST90025994	Inverse variance weighted	1613.391815	353	5.21E-160
ebi-a-GCST90025994	THBS3	THBS3	Body mass index || id:ebi-a-GCST90025994	MR Egger	430.1553245	352	0.002745015
ebi-a-GCST90025994	THBS3	THBS3	Body mass index || id:ebi-a-GCST90025994	Inverse variance weighted	431.6910648	353	0.002627369
ebi-a-GCST90025994	MARCO	MARCO	Body mass index || id:ebi-a-GCST90025994	MR Egger	382.664191	352	0.125339605
ebi-a-GCST90025994	MARCO	MARCO	Body mass index || id:ebi-a-GCST90025994	Inverse variance weighted	382.7041187	353	0.132865145
ebi-a-GCST90025994	MAN2B2	MAN2B2	Body mass index || id:ebi-a-GCST90025994	MR Egger	326.2222157	352	0.834234402
ebi-a-GCST90025994	MAN2B2	MAN2B2	Body mass index || id:ebi-a-GCST90025994	Inverse variance weighted	326.2389233	353	0.843404777
ebi-a-GCST90025994	NFKB1	NFKB1	Body mass index || id:ebi-a-GCST90025994	MR Egger	355.0881366	352	0.443871394
ebi-a-GCST90025994	NFKB1	NFKB1	Body mass index || id:ebi-a-GCST90025994	Inverse variance weighted	355.146749	353	0.4579055
ebi-a-GCST90025994	SPOCK3	SPOCK3	Body mass index || id:ebi-a-GCST90025994	MR Egger	356.5032974	352	0.423045392
ebi-a-GCST90025994	SPOCK3	SPOCK3	Body mass index || id:ebi-a-GCST90025994	Inverse variance weighted	356.8421981	353	0.432838236
