# Supplementary material for: Mediating Mendelian randomization in the proteome identified potential drug targets for obesity-related allergic asthma
Source: Hereditas. 2025 Feb 1;162:12. doi: 10.1186/s41065-025-00376-w (PMC11786417; doi:10.1186/s41065-025-00376-w)
Supplement: Supplementary file 1 — Supplementary Material 1: Supplementary Materials 1. The MR results of BMI and allergic asthma. Supplementary Materials 2. The MR results of plasma proteins and allergic asthma. Supplementary Materials 3. The MR results of BMI and plasma proteins. Supplementary Materials 4. The MR results of mediation factor plasma proteins and allergic asthma. Supplementary Materials 5. The results of drug-targeted MR [file 41065_2025_376_MOESM1_ESM.zip › Supplementary Materials/S3 The MR results of BMI and plasma proteins/S3 BMI-plasma proteins.pleiotropy.csv]

id.exposure	id.outcome	outcome	exposure	egger_intercept	se	pval
ebi-a-GCST90025994	SIGLEC12	SIGLEC12	Body mass index || id:ebi-a-GCST90025994	-0.000661147	0.001258969	0.599809675
ebi-a-GCST90025994	GNRH2	GNRH2	Body mass index || id:ebi-a-GCST90025994	-0.001060638	0.001241925	0.393670759
ebi-a-GCST90025994	ATF6B	ATF6B	Body mass index || id:ebi-a-GCST90025994	-0.00179314	0.001401566	0.20160496
ebi-a-GCST90025994	TST	TST	Body mass index || id:ebi-a-GCST90025994	-0.000927717	0.001316907	0.481608164
ebi-a-GCST90025994	HOMER2	HOMER2	Body mass index || id:ebi-a-GCST90025994	0.000165148	0.001328712	0.90115497
ebi-a-GCST90025994	TP53I11	TP53I11	Body mass index || id:ebi-a-GCST90025994	-0.003856501	0.003716341	0.300115257
ebi-a-GCST90025994	DAPK1	DAPK1	Body mass index || id:ebi-a-GCST90025994	-0.000262853	0.001264552	0.835456652
ebi-a-GCST90025994	BOLA1	BOLA1	Body mass index || id:ebi-a-GCST90025994	-0.00021784	0.001230237	0.859553869
ebi-a-GCST90025994	IL6R	IL6R	Body mass index || id:ebi-a-GCST90025994	0.000191064	0.001244153	0.87803706
ebi-a-GCST90025994	ALKBH3	ALKBH3	Body mass index || id:ebi-a-GCST90025994	-5.64E-05	0.001398884	0.967871875
ebi-a-GCST90025994	ADK	ADK	Body mass index || id:ebi-a-GCST90025994	0.000816217	0.001271011	0.521174531
ebi-a-GCST90025994	PLXND1	PLXND1	Body mass index || id:ebi-a-GCST90025994	-0.000611528	0.001335505	0.647306925
ebi-a-GCST90025994	ROR1	ROR1	Body mass index || id:ebi-a-GCST90025994	0.000997555	0.001527017	0.514008164
ebi-a-GCST90025994	CFD	CFD	Body mass index || id:ebi-a-GCST90025994	-0.000243662	0.001425504	0.864376652
ebi-a-GCST90025994	CNTN1	CNTN1	Body mass index || id:ebi-a-GCST90025994	-0.000381993	0.001542094	0.804503019
ebi-a-GCST90025994	IDS	IDS	Body mass index || id:ebi-a-GCST90025994	0.002482917	0.001279231	0.053062896
ebi-a-GCST90025994	TGFBI	TGFBI	Body mass index || id:ebi-a-GCST90025994	-0.000391323	0.001278422	0.759710993
ebi-a-GCST90025994	TPSB2	TPSB2	Body mass index || id:ebi-a-GCST90025994	-8.03E-05	0.001152169	0.944457305
ebi-a-GCST90025994	GZMB	GZMB	Body mass index || id:ebi-a-GCST90025994	-0.001299979	0.001273407	0.308018675
ebi-a-GCST90025994	MMP12	MMP12	Body mass index || id:ebi-a-GCST90025994	-2.03E-05	0.001379068	0.988292241
ebi-a-GCST90025994	GOT1	GOT1	Body mass index || id:ebi-a-GCST90025994	0.000331043	0.00128145	0.796299681
ebi-a-GCST90025994	PCSK9	PCSK9	Body mass index || id:ebi-a-GCST90025994	-0.001595546	0.001424268	0.263368162
ebi-a-GCST90025994	MINPP1	MINPP1	Body mass index || id:ebi-a-GCST90025994	-0.00232432	0.001280651	0.070382362
ebi-a-GCST90025994	PGLYRP2	PGLYRP2	Body mass index || id:ebi-a-GCST90025994	-0.00062382	0.00139132	0.654164996
ebi-a-GCST90025994	SEMA4D	SEMA4D	Body mass index || id:ebi-a-GCST90025994	0.000396898	0.001410299	0.778547125
ebi-a-GCST90025994	THPO	THPO	Body mass index || id:ebi-a-GCST90025994	0.000408188	0.001295824	0.752946097
ebi-a-GCST90025994	VWA1	VWA1	Body mass index || id:ebi-a-GCST90025994	-0.000728528	0.001344119	0.588153282
ebi-a-GCST90025994	RPN1	RPN1	Body mass index || id:ebi-a-GCST90025994	-0.001466565	0.001265863	0.247425112
ebi-a-GCST90025994	LRP11	LRP11	Body mass index || id:ebi-a-GCST90025994	-0.000437379	0.001162056	0.706858363
ebi-a-GCST90025994	NFASC	NFASC	Body mass index || id:ebi-a-GCST90025994	-0.000970892	0.001354178	0.473873708
ebi-a-GCST90025994	TPST1	TPST1	Body mass index || id:ebi-a-GCST90025994	-0.000106575	0.001414723	0.939992766
ebi-a-GCST90025994	DRGX	DRGX	Body mass index || id:ebi-a-GCST90025994	-0.000503623	0.001324253	0.703946918
ebi-a-GCST90025994	PTPRU	PTPRU	Body mass index || id:ebi-a-GCST90025994	-0.001626328	0.001437326	0.25861691
ebi-a-GCST90025994	CILP2	CILP2	Body mass index || id:ebi-a-GCST90025994	0.000727433	0.001370211	0.595828759
ebi-a-GCST90025994	TMCC3	TMCC3	Body mass index || id:ebi-a-GCST90025994	-0.001819979	0.002765877	0.510960825
ebi-a-GCST90025994	THBS3	THBS3	Body mass index || id:ebi-a-GCST90025994	-0.001633122	0.001456803	0.263038924
ebi-a-GCST90025994	MARCO	MARCO	Body mass index || id:ebi-a-GCST90025994	-0.000249042	0.001299489	0.848130153
ebi-a-GCST90025994	MAN2B2	MAN2B2	Body mass index || id:ebi-a-GCST90025994	-0.000173315	0.001340844	0.897227289
ebi-a-GCST90025994	NFKB1	NFKB1	Body mass index || id:ebi-a-GCST90025994	0.000304355	0.001262649	0.809660619
ebi-a-GCST90025994	SPOCK3	SPOCK3	Body mass index || id:ebi-a-GCST90025994	-0.000729228	0.00126063	0.563321297
