# Supplementary material for: Mediating Mendelian randomization in the proteome identified potential drug targets for obesity-related allergic asthma
Source: Hereditas. 2025 Feb 1;162:12. doi: 10.1186/s41065-025-00376-w (PMC11786417; doi:10.1186/s41065-025-00376-w)
Supplement: Supplementary file 1 — Supplementary Material 1: Supplementary Materials 1. The MR results of BMI and allergic asthma. Supplementary Materials 2. The MR results of plasma proteins and allergic asthma. Supplementary Materials 3. The MR results of BMI and plasma proteins. Supplementary Materials 4. The MR results of mediation factor plasma proteins and allergic asthma. Supplementary Materials 5. The results of drug-targeted MR [file 41065_2025_376_MOESM1_ESM.zip › Supplementary Materials/S4 The MR results of mediation factor plasma proteins and allergic asthma/S4 plasma proteins-Allergic asthma.heterogeneity.csv]

id.exposure.x	id.outcome	outcome	exposure	method	Q	Q_df	Q_pval
SIGLEC12	Allergic asthma	Allergic asthma	SIGLEC12	MR Egger	3.08154766	10	0.979439253
SIGLEC12	Allergic asthma	Allergic asthma	SIGLEC12	Inverse variance weighted	3.082797249	11	0.989585764
TST	Allergic asthma	Allergic asthma	TST	MR Egger	28.01655216	26	0.35764438
TST	Allergic asthma	Allergic asthma	TST	Inverse variance weighted	28.60949386	27	0.380085362
HOMER2	Allergic asthma	Allergic asthma	HOMER2	MR Egger	8.761963679	10	0.554833384
HOMER2	Allergic asthma	Allergic asthma	HOMER2	Inverse variance weighted	12.48581781	11	0.328254471
DAPK1	Allergic asthma	Allergic asthma	DAPK1	MR Egger	5.31292101	5	0.378895892
DAPK1	Allergic asthma	Allergic asthma	DAPK1	Inverse variance weighted	5.485038635	6	0.483266831
BOLA1	Allergic asthma	Allergic asthma	BOLA1	MR Egger	13.63264624	14	0.477422187
BOLA1	Allergic asthma	Allergic asthma	BOLA1	Inverse variance weighted	13.8701826	15	0.535396751
IL6R	Allergic asthma	Allergic asthma	IL6R	MR Egger	11.05704597	13	0.606038588
IL6R	Allergic asthma	Allergic asthma	IL6R	Inverse variance weighted	12.0911498	14	0.598982819
ALKBH3	Allergic asthma	Allergic asthma	ALKBH3	MR Egger	2.524505279	4	0.640253185
ALKBH3	Allergic asthma	Allergic asthma	ALKBH3	Inverse variance weighted	3.021116946	5	0.696730058
ROR1	Allergic asthma	Allergic asthma	ROR1	MR Egger	3.320012416	6	0.767741547
ROR1	Allergic asthma	Allergic asthma	ROR1	Inverse variance weighted	4.978877996	7	0.662540972
CNTN1	Allergic asthma	Allergic asthma	CNTN1	MR Egger	6.03246689	7	0.535963517
CNTN1	Allergic asthma	Allergic asthma	CNTN1	Inverse variance weighted	6.033650091	8	0.643462434
IDS	Allergic asthma	Allergic asthma	IDS	MR Egger	3.753155722	3	0.289382126
IDS	Allergic asthma	Allergic asthma	IDS	Inverse variance weighted	4.46433665	4	0.346797201
TGFBI	Allergic asthma	Allergic asthma	TGFBI	MR Egger	16.57312732	8	0.034874067
TGFBI	Allergic asthma	Allergic asthma	TGFBI	Inverse variance weighted	18.17118582	9	0.03323863
GZMB	Allergic asthma	Allergic asthma	GZMB	MR Egger	1.21696426	2	0.544176231
GZMB	Allergic asthma	Allergic asthma	GZMB	Inverse variance weighted	1.938907321	3	0.585183033
MMP12	Allergic asthma	Allergic asthma	MMP12	MR Egger	6.368760164	8	0.605998624
MMP12	Allergic asthma	Allergic asthma	MMP12	Inverse variance weighted	6.429200841	9	0.696311366
PGLYRP2	Allergic asthma	Allergic asthma	PGLYRP2	MR Egger	7.127703567	6	0.309198637
PGLYRP2	Allergic asthma	Allergic asthma	PGLYRP2	Inverse variance weighted	7.301867647	7	0.3981406
SEMA4D	Allergic asthma	Allergic asthma	SEMA4D	MR Egger	7.280515235	10	0.698723691
SEMA4D	Allergic asthma	Allergic asthma	SEMA4D	Inverse variance weighted	7.302084077	11	0.77411909
THPO	Allergic asthma	Allergic asthma	THPO	MR Egger	2.050395932	4	0.726490037
THPO	Allergic asthma	Allergic asthma	THPO	Inverse variance weighted	2.837881857	5	0.724962519
VWA1	Allergic asthma	Allergic asthma	VWA1	MR Egger	3.079473531	10	0.979491378
VWA1	Allergic asthma	Allergic asthma	VWA1	Inverse variance weighted	3.525382483	11	0.981807116
LRP11	Allergic asthma	Allergic asthma	LRP11	MR Egger	8.091103336	11	0.705120416
LRP11	Allergic asthma	Allergic asthma	LRP11	Inverse variance weighted	8.160971913	12	0.772427812
TPST1	Allergic asthma	Allergic asthma	TPST1	MR Egger	32.2121632	19	0.029577602
TPST1	Allergic asthma	Allergic asthma	TPST1	Inverse variance weighted	39.06582134	20	0.00654285
DRGX	Allergic asthma	Allergic asthma	DRGX	MR Egger	4.350013437	7	0.738694709
DRGX	Allergic asthma	Allergic asthma	DRGX	Inverse variance weighted	4.874830413	8	0.770866863
MAN2B2	Allergic asthma	Allergic asthma	MAN2B2	MR Egger	7.285284613	11	0.77553238
MAN2B2	Allergic asthma	Allergic asthma	MAN2B2	Inverse variance weighted	7.658135425	12	0.81124303
NFKB1	Allergic asthma	Allergic asthma	NFKB1	MR Egger	1.815005988	2	0.403530585
NFKB1	Allergic asthma	Allergic asthma	NFKB1	Inverse variance weighted	1.934842622	3	0.586039878
SPOCK3	Allergic asthma	Allergic asthma	SPOCK3	MR Egger	21.52259529	21	0.42745261
SPOCK3	Allergic asthma	Allergic asthma	SPOCK3	Inverse variance weighted	21.56170868	22	0.486294489
