# Supplementary material for: Mediating Mendelian randomization in the proteome identified potential drug targets for obesity-related allergic asthma
Source: Hereditas. 2025 Feb 1;162:12. doi: 10.1186/s41065-025-00376-w (PMC11786417; doi:10.1186/s41065-025-00376-w)
Supplement: Supplementary file 1 — Supplementary Material 1: Supplementary Materials 1. The MR results of BMI and allergic asthma. Supplementary Materials 2. The MR results of plasma proteins and allergic asthma. Supplementary Materials 3. The MR results of BMI and plasma proteins. Supplementary Materials 4. The MR results of mediation factor plasma proteins and allergic asthma. Supplementary Materials 5. The results of drug-targeted MR [file 41065_2025_376_MOESM1_ESM.zip › Supplementary Materials/S4 The MR results of mediation factor plasma proteins and allergic asthma/S4 plasma proteins-Allergic asthma.pleiotropy.csv]

id.exposure	id.outcome	outcome	exposure	egger_intercept	se	pval
SIGLEC12	Allergic asthma	Allergic asthma	SIGLEC12	0.000376964	0.010663902	0.972496701
TST	Allergic asthma	Allergic asthma	TST	0.00506341	0.006825866	0.46485867
HOMER2	Allergic asthma	Allergic asthma	HOMER2	-0.015955411	0.008268213	0.082471368
DAPK1	Allergic asthma	Allergic asthma	DAPK1	-0.005440958	0.013518995	0.703969539
BOLA1	Allergic asthma	Allergic asthma	BOLA1	0.004239369	0.008698336	0.633534197
IL6R	Allergic asthma	Allergic asthma	IL6R	-0.011017019	0.01083383	0.327749742
ALKBH3	Allergic asthma	Allergic asthma	ALKBH3	-0.009190458	0.013041535	0.519860659
ROR1	Allergic asthma	Allergic asthma	ROR1	-0.015939644	0.012375793	0.24519638
CNTN1	Allergic asthma	Allergic asthma	CNTN1	-0.000529785	0.015401764	0.973520329
IDS	Allergic asthma	Allergic asthma	IDS	-0.017875354	0.023708401	0.505650019
TGFBI	Allergic asthma	Allergic asthma	TGFBI	-0.013367783	0.015220198	0.405390259
GZMB	Allergic asthma	Allergic asthma	GZMB	-0.030764673	0.036207691	0.484994396
MMP12	Allergic asthma	Allergic asthma	MMP12	0.001829961	0.0074435	0.811990729
PGLYRP2	Allergic asthma	Allergic asthma	PGLYRP2	-0.00380522	0.009938017	0.714995022
SEMA4D	Allergic asthma	Allergic asthma	SEMA4D	-0.001130167	0.007695363	0.88615853
THPO	Allergic asthma	Allergic asthma	THPO	0.018127249	0.020427278	0.424998368
VWA1	Allergic asthma	Allergic asthma	VWA1	0.005046243	0.007556924	0.519397277
LRP11	Allergic asthma	Allergic asthma	LRP11	-0.002720053	0.010290498	0.796415159
TPST1	Allergic asthma	Allergic asthma	TPST1	-0.017588002	0.00874759	0.058776742
DRGX	Allergic asthma	Allergic asthma	DRGX	-0.007194815	0.00993152	0.492291316
MAN2B2	Allergic asthma	Allergic asthma	MAN2B2	-0.006694529	0.010963582	0.553861241
NFKB1	Allergic asthma	Allergic asthma	NFKB1	-0.006177418	0.017844822	0.762237366
SPOCK3	Allergic asthma	Allergic asthma	SPOCK3	-0.001221003	0.006250165	0.846992652
