# Supplementary material for: Mediating Mendelian randomization in the proteome identified potential drug targets for obesity-related allergic asthma
Source: Hereditas. 2025 Feb 1;162:12. doi: 10.1186/s41065-025-00376-w (PMC11786417; doi:10.1186/s41065-025-00376-w)
Supplement: Supplementary file 1 — Supplementary Material 1: Supplementary Materials 1. The MR results of BMI and allergic asthma. Supplementary Materials 2. The MR results of plasma proteins and allergic asthma. Supplementary Materials 3. The MR results of BMI and plasma proteins. Supplementary Materials 4. The MR results of mediation factor plasma proteins and allergic asthma. Supplementary Materials 5. The results of drug-targeted MR [file 41065_2025_376_MOESM1_ESM.zip › Supplementary Materials/S5 The results of drug-targeted MR/S5 The results of drug-targeted MR.heterogeneity.csv]

id.exposure.x	id.outcome	outcome	exposure	method	Q	Q_df	Q_pval
eqtl-a-ENSG00000254521	Allergic asthma	Allergic asthma	SIGLEC12	MR Egger	15.14500389	26	0.954624328
eqtl-a-ENSG00000254521	Allergic asthma	Allergic asthma	SIGLEC12	Inverse variance weighted	15.77704653	27	0.957064431
eqtl-a-ENSG00000178096	Allergic asthma	Allergic asthma	BOLA1	MR Egger	0.764658711	10	0.999950423
eqtl-a-ENSG00000178096	Allergic asthma	Allergic asthma	BOLA1	Inverse variance weighted	0.957556572	11	0.999959592
eqtl-a-ENSG00000103942	Allergic asthma	Allergic asthma	HOMER2	MR Egger	22.37122799	21	0.378395045
eqtl-a-ENSG00000103942	Allergic asthma	Allergic asthma	HOMER2	Inverse variance weighted	22.4541029	22	0.43308031
eqtl-a-ENSG00000169902	Allergic asthma	Allergic asthma	TPST1	MR Egger	43.33001	47	0.625353183
eqtl-a-ENSG00000169902	Allergic asthma	Allergic asthma	TPST1	Inverse variance weighted	44.60884914	48	0.612597694
