# Supplementary material for: Mediating Mendelian randomization in the proteome identified potential drug targets for obesity-related allergic asthma
Source: Hereditas. 2025 Feb 1;162:12. doi: 10.1186/s41065-025-00376-w (PMC11786417; doi:10.1186/s41065-025-00376-w)
Supplement: Supplementary file 1 — Supplementary Material 1: Supplementary Materials 1. The MR results of BMI and allergic asthma. Supplementary Materials 2. The MR results of plasma proteins and allergic asthma. Supplementary Materials 3. The MR results of BMI and plasma proteins. Supplementary Materials 4. The MR results of mediation factor plasma proteins and allergic asthma. Supplementary Materials 5. The results of drug-targeted MR [file 41065_2025_376_MOESM1_ESM.zip › Supplementary Materials/S5 The results of drug-targeted MR/S5 The results of drug-targeted MR.pleiotropy.csv]

id.exposure	id.outcome	outcome	exposure	egger_intercept	se	pval
eqtl-a-ENSG00000254521	Allergic asthma	Allergic asthma	SIGLEC12	-0.005182455	0.006518721	0.433804906
eqtl-a-ENSG00000178096	Allergic asthma	Allergic asthma	BOLA1	0.008928963	0.020329997	0.669854028
eqtl-a-ENSG00000103942	Allergic asthma	Allergic asthma	HOMER2	-0.003064975	0.010988812	0.783036155
eqtl-a-ENSG00000169902	Allergic asthma	Allergic asthma	TPST1	0.012733621	0.011260144	0.263852638
